# Supplementary material for: Similar Bacterial Communities among Different Populations of a Newly Emerging Invasive Species, Tuta absoluta (Meyrick)
Source: Insects. 2022 Mar 3;13(3):252. doi: 10.3390/insects13030252 (PMC8951508; doi:10.3390/insects13030252)
Supplement: Supplementary file 1 [file insects-13-00252-s001.zip]

Archive with 1 entries (1 files):
- insects-1543642-supplementary.pdf
